# Supplementary material for: Cigarette Smoke Extract Disturbs Mitochondria-Regulated Airway Epithelial Cell Responses to Pneumococci
Source: Cells. 2022 May 28;11(11):1771. doi: 10.3390/cells11111771 (PMC9179351; doi:10.3390/cells11111771)
Supplement: Supplementary file 1 [file cells-11-01771-s001.zip]

Archive with 1 entries (1 files):
- cells-1728933-supplementary.pdf
